# Supplementary material for: The incidence, prevalence, and health burden of forearm fractures in China from 1992 to 2021 and forecasts for 2036
Source: Front Public Health. 2025 Jun 24;13:1566421. doi: 10.3389/fpubh.2025.1566421 (PMC12235915; doi:10.3389/fpubh.2025.1566421)
Supplement: Supplementary file 1 [file Table_1.xlsx]

## Sheet: Sheet1
	Incidence							Prevalence							YLDs
	Year	APC（%）	95%CI	P	AAPC	95%CI	P	Year	APC（%）	95%CI	P	AAPC	95%CI	P	Year	APC（%）	95%CI	P	AAPC	95%CI	P
Both	1990-2001	0.1176	-0.3717 to 0.6092	0.623111	0.3306	-0.2261 to 0.8904	0.244975	1990-2001	0.1032	-0.2143 to 0.4217	0.506791	0.2605	-0.0997 to 0.6219	0.156551	1990-2001	0.0893	-0.2024 to 0.3819	0.531618	0.2245	-0.1241 to 0.5743	0.207097
	2001-2005	-6.1446	-9.3676 to -2.8071	0.001114				2001-2005	-5.7765	-7.8725 to -3.6329	1.9e-05				2001-2005	-5.7232	-7.7639 to -3.6374	1.5e-05
	2005-2011	0.527	-0.9329 to 2.0085	0.463218				2005-2011	0.368	-0.5902 to 1.3354	0.434777				2005-2011	0.341	-0.6183 to 1.3095	0.469311
	2011-2021	3.1641	2.569 to 3.7627	0				2011-2021	2.8936	2.512 to 3.2767	0				2011-2021	2.7883	2.4454 to 3.1324	0
Female	1990-2001	0.3281	-0.3086 to 0.9689	0.29675	0.331	-0.6305 to 1.3018	0.501193	1990-2001	0.1331	-0.25 to 0.5178	0.478459	0.2181	-0.2242 to 0.6623	0.334329	1990-2001	0.1089	-0.2422 to 0.4613	0.526304	0.1775	-0.2362 to 0.593	0.400842
	2001-2004	-9.2549	-17.3538 to -0.3623	0.042454				2001-2005	-6.8499	-9.3986 to -4.2294	2.8e-05				2001-2005	-6.7533	-9.1508 to -4.2926	1.5e-05
	2004-2011	0.0023	-1.4667 to 1.4932	0.99746				2005-2011	0.4583	-0.7193 to 1.65	0.429026				2005-2011	0.4319	-0.6981 to 1.5746	0.437184
	2011-2021	3.6406	2.8395 to 4.448	0				2011-2021	3.1413	2.6738 to 3.6109	0				2011-2021	3.0129	2.6055 to 3.422	0
Male	1990-2001	0.0307	-0.2953 to 0.3578	0.846702	0.3475	-0.0148 to 0.7112	0.060172	1990-2001	0.0874	-0.1723 to 0.3478	0.492014	0.298	0.0053 to 0.5916	0.045978	1990-1995	-0.6436	-1.3114 to 0.0287	0.059492	0.2062	-0.0689 to 0.482	0.142036
	2001-2005	-4.8316	-6.957 to -2.6576	0.00017				2001-2005	-4.5592	-6.2858 to -2.8008	2.9e-05				1995- 2000	1.0229	0.0627 to 1.9923	0.038043
	2005-2011	0.4765	-0.4827 to 1.445	0.314436				2005-2011	0.3091	-0.4745 to 1.0988	0.422372				2000-2005	-3.9622	-4.8648 to -3.0509	0
	2011-2021	2.7751	2.392 to 3.1596	0				2011-2021	2.5395	2.2362 to 2.8437	0				2005-2010	-0.1481	-1.0826 to 0.7953	0.744398
															2010-2021	2.3433	2.138 to 2.549	0
AAPC, average annual percent change presented for full period; APC, annual percent change; CI, confidence interval; YLDs, Years Lived with Disability.
