# Supplementary material for: The incidence, prevalence, and health burden of forearm fractures in China from 1992 to 2021 and forecasts for 2036
Source: Front Public Health. 2025 Jun 24;13:1566421. doi: 10.3389/fpubh.2025.1566421 (PMC12235915; doi:10.3389/fpubh.2025.1566421)
Supplement: Supplementary file 2 [file Table_2.xlsx]

## Sheet: Sheet1
Year	Incidence (95 % UI)		YLDs (95 % UI)
	ASR (per 100000)
	Male	Female	Male	Female
2022	369.583746694761(358.811738953187 to 380.355754436335)	427.744526791699(407.098298880458 to 448.39075470294)	2.23970388754102(2.19375227774707 to 2.28565549733497)	2.9058351392745(2.81436320187868 to 2.99730707667032)
2023	370.816802106835(351.043102286589 to 390.590501927081)	433.911575115439(396.021748104583 to 471.801402126295)	2.26285249356541(2.17656863454048 to 2.34913635259034)	2.96771878128407(2.79522459627228 to 3.14021296629586)
2024	371.873553637472(340.821853298852 to 402.925253976092)	439.927434616857(380.069975582465 to 499.784893651249)	2.28552078536241(2.14965197638988 to 2.42138959433494)	3.0296566472269(2.75426360404507 to 3.30504969040873)
2025	372.767577006409(328.683742837834 to 416.851411174984)	445.861821920048(360.162494904403 to 531.561148935693)	2.30774075557909(2.11444451530208 to 2.5010369958561)	3.09207289250571(2.69474082635353 to 3.4894049586579)
2026	373.410984705426(314.799360743923 to 432.022608666929)	451.687588602579(336.63558536683 to 566.739591838328)	2.32917300254509(2.07130808456993 to 2.58703792052025)	3.15497737621068(2.61769752064427 to 3.69225723177709)
2027	373.80579962482(299.335320925459 to 448.276278324181)	457.395795164229(309.683012191121 to 605.108578137337)	2.34999109567507(2.02082162159446 to 2.67916056975568)	3.21839231650806(2.52357517512586 to 3.91320945789026)
2028	374.018393302016(282.480966492623 to 465.555820111409)	462.991823574705(279.453524182276 to 646.530122967134)	2.37027620138378(1.96342292700013 to 2.77712947576742)	3.28207324735646(2.41242295897797 to 4.15172353573495)
2029	374.037451814796(264.338120775704 to 483.736782853888)	468.417133294941(246.025317843443 to 690.808948746439)	2.38997998782758(1.89935870079859 to 2.88060127485657)	3.34569623506919(2.28412677823617 to 4.40726569190221)
2030	373.877908583287(245.012835909263 to 502.742981257311)	473.736262990765(209.526437325453 to 737.946088656077)	2.40912252741057(1.8288774792408 to 2.98936757558033)	3.40972235160894(2.13902786195327 to 4.68041684126461)
2031	373.454406082768(224.53775187289 to 522.371060292646)	478.917561350444(170.014091311163 to 787.821031389725)	2.42731965167405(1.75188523550211 to 3.10275406784598)	3.47413509591761(1.97701234218074 to 4.97125784965448)
2032	372.772542173055(203.005863914659 to 542.539220431451)	483.950333998497(127.550372035438 to 840.350295961556)	2.4447543226958(1.66869040897443 to 3.22081823641717)	3.53892606998654(1.79790052827735 to 5.27995161169573)
2033	371.909153983408(180.548023999697 to 563.270283967119)	488.842401137064(82.2058681261791 to 895.478934147949)	2.46156710047682(1.57958593441451 to 3.34354826653913)	3.60384851346083(1.6014304866475 to 5.60626654027416)
2034	370.860280364966(157.240075303737 to 584.480485426195)	493.533817537826(34.039423674287 to 953.028211401365)	2.47772556840455(1.48472398027408 to 3.47072715653502)	3.66852141485214(1.38732362179303 to 5.94971920791125)
2035	369.646512481297(133.163825836993 to 606.129199125601)	498.091638788006(-16.87457897498 to 1013.05785655099)	2.49324787824547(1.38427423020117 to 3.60222152628977)	3.73344675577841(1.15564923838705 to 6.31124427316977)
2036	368.18904062533(108.363547727457 to 628.014533523203)	502.483413763215(-70.47841012968 to 1075.44523765611)	2.50770651013627(1.27815548738695 to 3.73725753288559)	3.79855443359044(0.9061731297259 to 6.69093573745498)
ASR, age-standardized rate; YLDs, years lived with disabilities.
