# Supplementary material for: The incidence, prevalence, and health burden of forearm fractures in China from 1992 to 2021 and forecasts for 2036
Source: Front Public Health. 2025 Jun 24;13:1566421. doi: 10.3389/fpubh.2025.1566421 (PMC12235915; doi:10.3389/fpubh.2025.1566421)
Supplement: Supplementary file 3 [file Table_3.xlsx]

## Sheet: Sheet1
Table 1: The incidence, prevalence and YLDs of Upper limb fracture in China and the temporal trends from 1990 to 2021
		Fracture of radius and/or ulna			Fracture of clavicle, scapula, or humerus
		Number in 2021 (95 % UI)	ASR per 100,000 in 2021 (95 % UI)	EAPC of ASR from 1990 to 2021 (95 % CI)	Number in 2021 (95 % UI)	ASR per 100,000 in 2021 (95 % UI)	EAPC of ASR from 1990 to 2021 (95 % CI)
Incidence	Male	2724178 (2163261,3401242)	375.83 (298.15,471.31)	0.09 (0.03,0.14)	1601468 (1253981,2064908)	215.58 (169.91,276.29)	0.07 (0.01,0.14)
	Famle	3066459 (2324977,4042102)	430.87 (329.47,566.73)	0.1 (0.03,0.16)	1337977 (974296,1846046)	180.65 (131.94,243.22)	0.06 (-0.02,0.14)
	Both Sexs	5790636 (4502029,7414711)	404.52 (317.08,516.51)	0.09 (0.04,0.15)	2939445 (2251270,3868896)	199.8 (154.61,262.59)	0.07 (0,0.14)
Prevalence	Male	544535 (451436,653979)	67.57 (54.8,82.51)	0.07 (0.03,0.11)	575324 (495503,667102)	67.92 (57.45,80.28)	0.07 (0.04,0.11)
	Famle	710185 (593763,858306)	85.07 (69.19,104.74)	0.06 (0.02,0.1)	635969 (544061,729453)	70.11 (59.28,81.52)	0.04 (0,0.08)
	Both Sexs	1254720 (1052076,1505777)	77.15 (62.85,94.67)	0.06 (0.03,0.1)	1211293 (1042466,1389637)	70.17 (59.52,81.74)	0.05 (0.02,0.09)
YLDs	Male	18320 (11283,28778)	2.22 (1.34,3.51)	0.06 (0.01,0.1)	19360 (11690,29248)	2.29 (1.37,3.47)	0.07 (0.02,0.11)
	Famle	24203 (15257,36923)	2.82 (1.73,4.35)	0.04 (-0.01,0.09)	20874 (12689,31690)	2.32 (1.38,3.54)	0.03 (-0.02,0.08)
	Both Sexs	42524 (26780,65689)	2.55 (1.56,4)	0.05 (0.01,0.09)	40235 (24471,61196)	2.34 (1.4,3.6)	0.05 (0.01,0.09)

## Sheet: Sheet2
Table 1: The incidence, prevalence and YLDs of Fracture of radius and/or ulna in China and the temporal trends from 1990 to 2021
		Number in 2021 (95 % UI)	ASR per 100,000 in 2021 (95 % UI)	EAPC of ASR from 1990 to 2021 (95 % UI)
Incidence	Male	2724178 (2163261,3401242)	375.83 (298.15,471.31)	0.09 (0.03,0.14)
	Female	3066459 (2324977,4042102)	430.87 (329.47,566.73)	0.1 (0.03,0.16)
	Both Sexes	5790636 (4502029,7414711)	404.52 (317.08,516.51)	0.09 (0.04,0.15)
Prevalence	Male	544535 (451436,653979)	67.57 (54.8,82.51)	0.07 (0.03,0.11)
	Famle	710185 (593763,858306)	85.07 (69.19,104.74)	0.06 (0.02,0.1)
	Both Sexes	1254720 (1052076,1505777)	77.15 (62.85,94.67)	0.06 (0.03,0.1)
YLDs	Male	18320 (11283,28778)	2.22 (1.34,3.51)	0.06 (0.01,0.1)
	Famle	24203 (15257,36923)	2.82 (1.73,4.35)	0.04 (-0.01,0.09)
	Both Sexes	42524 (26780,65689)	2.55 (1.56,4)	0.05 (0.01,0.09)
EAPC, estimated annual percentage change; UI, uncertainty interval; YLDs, years lived with disability; ASR, age-standardized rates
